# Supplementary material for: A Closer Look on Nuclear Radiation Shielding Properties of Eu3+ Doped Heavy Metal Oxide Glasses: Impact of Al2O3/PbO Substitution
Source: Materials (Basel). 2021 Sep 16;14(18):5334. doi: 10.3390/ma14185334 (PMC8466938; doi:10.3390/ma14185334)
Supplement: Supplementary file 1 [file materials-14-05334-s001.zip]

Archive with 1 entries (1 files):
- materials-1355948-supplementary.pdf
